# Supplementary material for: Impairment of unconscious emotional processing after unilateral medial temporal structure resection
Source: Sci Rep. 2024 Feb 21;14:4269. doi: 10.1038/s41598-024-54868-2 (PMC10881984; doi:10.1038/s41598-024-54868-2)
Supplement: Supplementary file 1 — Supplementary Information. [file 41598_2024_54868_MOESM1_ESM.xlsx]

## Sheet: Sheet1
Participant ID	Sex	Age	ResectedSide	Subliminal Valence Rating				Supraliminal Valence Rating				Forced Choice Recognition (%)
				Resected Stimulation		Intact Stimulation		Resected Stimulation		Intact Stimulation
				Fear	Happiness	Fear	Happiness	Fear	Happiness	Fear	Happiness
S01	Female	53	R	2.9	2.8	3.1	3.2	2.7	4.3	2	4.7	55
S02	Female	50	R	2.9	2.8	2.9	2.9	2.6	2.8	3	3.3	40
S03	Female	22	R	3.3	3.2	3.5	3.7	2.6	4.7	2.9	4.3	40
S04	Female	30	L	2.7	3	2.6	3.2	2.2	4.4	3.3	4.2	55
S05	Male	42	L	3.1	2.7	3.1	3.2	2.8	4.3	2.5	3.5	55
S06	Male	34	R	2.5	2.9	2.2	2.9	2.2	3.4	2.5	4.1	45
S07	Male	54	L	2.5	2.2	1.5	2.3	2.7	2.9	2.6	2.6	40
S08	Male	25	L	2.9	3.3	2.8	3.2	1.4	3.9	1.6	3.3	50
S09	Female	21	R	3.3	3	3	3.3	2.3	4	1.8	3.7	35
S10	Female	44	R	2.9	2.9	2.6	2.9	2.1	3.6	2.1	3.1	55
S11	Male	24	L	2.9	3.2	2.8	2.8	2.3	2.8	2.3	2.5	35
S12	Female	15	L	2.9	3	2.9	2.8	2.5	3.3	2.4	3.3	40
S13	Female	46	L	2.9	3.6	2.9	3.6	2.2	2.9	2.7	3.2	40
S14	Female	37	R	2.5	2.8	2.4	2.6	1.5	3.5	1.2	3.2	45
S15	Male	23	L	2.8	3.1	2.9	3.1	2.7	3	2.4	3.1	55
S16	Female	36	R	3.5	3.7	3.8	3.7	2.6	4.1	2	3.7	65
